# Supplementary material for: Short-Term Orchestral Music Training Modulates Hyperactivity and Inhibitory Control in School-Age Children: A Longitudinal Behavioural Study
Source: Front Psychol. 2019 Apr 3;10:750. doi: 10.3389/fpsyg.2019.00750 (PMC6457347; doi:10.3389/fpsyg.2019.00750)
Supplement: Supplementary file 2 [file Data_Sheet_1.xlsx]

## Sheet: Sheet1
Name	Sex 0M 1F	Training	Age in months at T1	T1_SDAB_Inattention	T1_SDAB_Hyper_Imp	T1_SDAB_only_hyper	T1_SDAB_only_impuls	T1_MF_Tot_err	T1_MF_Tot_rt	T1_Ranette_Tot	T1_SDAI_Inattention	T1_SDAI_Hyper_Imp	T2_SDAB_Inattention	T2_SDAB_Hyper_Imp	T2_SDAB_only_hyper	T2_SDAB_only_impuls	T2_MF_Tot_err	T2_MF_Tot_rt	T2_Ranette_Tot	T2_SDAI_Inattention	T2_SDAI_Hyper_Imp
1001	0	1	100	16	18	10	8	10	7.75	14	6	0	19	17	7	10	6	10.2	15	0	0
1002	0	1	112	23	18	13	5	7	6.55	19	4	6	23	18	10	8	4	2.513	16	NA	NA
1003	1	1	112	22	17	9	8	2	26.6	15	0	0	18	15	8	7	0	18.6	18	NA	NA
1004	0	1	109	22	16	12	4	13	10.85	3	6	4	17	12	7	5	10	5.4365	11	NA	NA
1005	1	1	115	16	18	12	6	0	17.05	12	0	0	21	16	10	6	2	11.3265	19	NA	NA
1006	1	1	96	NA	NA	NA	NA	13	4.55	20	0	0	19	16	7	9	21	2.9	18	1	1
1007	1	1	106	18	22	11	11	22	3	15	8	0	15	21	12	9	12	2.4835	13	8	2
1008	1	1	98	NA	NA	NA	NA	3	7.1	16	5	0	20	14	7	7	4	10.2045	14	2	0
1009	0	1	98	17	15	6	9	4	7.8	17	4	2	23	15	7	8	6	6.05	19	1	0
1010	1	1	104	20	17	13	4	14	7.65	14	16	1	17	19	7	12	11	5.488	19	0	0
1011	0	1	104	19	16	9	7	6	7.25	15	1	2	21	15	6	9	3	10.2495	12	0	0
1012	0	1	97	23	17	12	5	6	12.1	18	0	0	22	17	11	6	2	15.2325	19	0	0
1013	1	1	104	20	17	11	6	4	5.25	11	0	0	19	14	6	8	3	6.45	11	0	0
1014	0	1	108	20	21	13	8	9	4.1	13	2	0	19	15	8	7	4	11.6585	16	3	0
1015	1	1	104	21	20	11	9	6	12.75	18	0	0	13	22	12	10	2	11.271	18	0	0
1016	0	1	110	24	20	11	9	2	7.9	19	0	1	20	18	8	10	6	6.6	18	0	0
1017	1	1	107	17	18	10	8	6	8.15	12	NA	NA	17	18	9	9	6	7.8	18	0	0
1018	0	1	103	21	18	10	8	9	5.75	13	NA	NA	22	13	8	5	7	1.569	17	0	0
1019	1	1	106	20	17	9	8	6	14.5	7	NA	NA	22	12	6	6	2	11.317	16	6	0
1020	0	1	101	23	10	4	6	10	4.35	9	NA	NA	17	16	7	9	11	6.7	15	0	1
1021	1	1	107	20	17	9	8	15	7.35	16	NA	NA	16	16	7	9	3	13.083	12	8	6
1022	1	1	95	14	18	10	8	11	10.25	11	NA	NA	13	12	5	7	9	8.8	16	7	2
1023	1	1	99	22	12	8	4	8	6.55	13	NA	NA	19	15	9	6	4	7.36	18	6	0
1024	0	1	97	14	17	11	6	9	5.6	11	NA	NA	13	19	13	6	12	4.0075	17	4	6
1025	0	1	109	14	12	8	4	5	5.8	15	NA	NA	17	14	7	7	1	10.273	19	1	0
1026	1	1	107	21	17	8	9	2	10.5	15	0	0	21	14	7	7	2	8.418	16	0	0
1027	0	1	99	25	14	7	7	11	8.85	16	0	0	17	13	7	6	8	3.75	20	0	0
1028	0	1	101	20	14	8	6	1	20.05	18	0	0	16	16	10	6	1	11.7185	17	0	0
1029	1	0	97	19	10	5	5	4	10.45	18	0	0	16	12	7	5	5	7.032	19	1	0
1030	1	0	113	20	15	7	8	4	12.75	17	1	0	NA	NA	NA	NA	3	14.725	19	NA	NA
1031	1	0	111	28	19	7	12	11	8.4	15	2	0	17	14	10	4	2	4.5635	12	0	0
1032	0	0	111	23	17	8	9	5	10.55	19	0	0	19	17	8	9	4	12.0615	20	1	0
1033	0	1	113	19	19	13	6	9	8.15	18	0	4	14	18	11	7	6	30.638	19	0	1
1034	0	0	95	14	18	10	8	5	21.35	20	0	0	19	14	8	6	0	19.7165	20	0	0
1035	1	0	99	22	19	12	7	3	8.75	17	8	9	16	19	11	8	0	13.0585	15	NA	NA
1036	1	1	101	17	15	10	5	9	7.4	13	0	0	19	18	11	7	6	9.897	20	1	1
1037	1	0	112	20	12	3	9	11	10.1	17	0	0	19	19	10	9	3	12.6405	13	0	0
1038	1	1	98	20	17	11	6	5	15.95	16	1	0	15	18	9	9	2	24.4025	9	0	0
1039	0	1	106	21	19	11	8	4	3.45	6	4	6	17	15	10	5	5	7.4475	19	2	5
1040	0	0	119	19	18	11	7	9	12.4	17	1	0	28	28	16	12	7	10.849	17	4	0
1041	1	1	116	22	17	10	7	12	5.65	9	0	0	25	16	7	9	7	8.542	14	0	0
1042	0	1	117	20	16	7	9	9	8.5	5	0	0	19	16	7	9	3	7.1465	8	0	0
1043	1	0	114	20	11	8	3	2	11.85	18	10	4	18	25	14	11	2	12.9345	18	NA	NA
1044	1	0	107	17	15	10	5	7	10.25	17	0	0	19	15	6	9	6	9.189	10	0	0
1045	1	0	113	21	14	7	7	1	11.95	19	0	0	11	16	13	3	4	12.6625	19	NA	NA
1046	0	0	120	19	19	10	9	15	12.4	19	10	21	14	19	9	10	5	13.6845	18	NA	NA
1047	1	0	109	22	16	7	9	5	7.3	20	1	2	20	16	7	9	4	8.487	19	NA	NA
1048	1	1	117	20	14	8	6	9	4.55	13	3	5	16	17	8	9	2	0.8285	19	NA	NA
1049	1	1	111	19	19	7	12	5	5.9	13	6	7	17	19	10	9	11	8.25	16	NA	NA
1050	0	0	103	15	13	7	6	4	20.55	10	1	6	16	16	7	9	2	12.3255	16	NA	NA
1051	0	1	115	20	12	8	4	11	12.45	8	7	6	23	16	9	7	10	10.95	15	NA	NA
1052	0	1	116	20	15	7	8	11	12.45	13	7	4	18	15	10	5	10	8.9945	18	NA	NA
1053	0	1	112	19	19	12	7	11	6.4	18	6	4	23	18	11	7	2	3.734	19	NA	NA
1054	0	1	99	15	16	9	7	8	7.95	13	0	0	17	20	14	6	11	4.7595	20	0	0
1055	0	1	108	20	13	7	6	8	10.05	15	0	0	22	22	11	11	8	9.3545	11	0	0
1056	1	1	114	17	18	13	5	6	13.55	10	0	0	20	16	7	9	6	8.9	20	0	0
1057	0	1	108	20	19	11	8	5	6.45	18	0	1	22	18	9	9	5	2.3125	20	0	0
1058	0	1	112	24	18	9	9	8	6.9	15	0	0	19	17	11	6	6	7.783	19	0	0
1059	1	1	106	17	13	8	5	3	19.2	16	4	2	14	20	10	10	2	14.329	17	0	0
1060	0	1	107	21	15	8	7	12	11.2	18	9	1	19	16	7	9	9	9.0405	18	2	1
1061	1	0	112	19	19	9	10	1	16	19	4	1	NA	NA	NA	NA	5	13.5	19	0	0
1062	0	1	97	22	18	8	10	7	14.6	17	0	5	15	16	7	9	5	13.25	18	0	3
1063	0	1	100	19	17	8	9	9	17.55	16	0	0	19	18	9	9	4	14.12	17	0	0
1064	0	1	106	17	15	9	6	3	13.1	15	6	6	20	14	10	4	2	7.4865	17	3	0
1065	0	0	99	17	21	13	8	6	21.8	9	6	1	22	16	10	6	8	9.0965	13	6	5
1066	0	1	113	16	20	12	8	18	7.15	18	8	9	16	14	8	6	7	10.8	16	8	5
1067	0	1	108	12	23	14	9	12	6.25	15	10	2	15	9	3	6	18	5.25	13	7	2
1068	1	0	107	12	16	10	6	6	12.45	18	0	0	17	17	9	8	2	18.9	20	0	0
1069	1	0	97	16	19	12	7	6	13.55	18	1	1	25	16	13	3	8	3.35	19	1	1
1070	1	0	116	17	16	7	9	5	12.15	16	6	2	16	17	8	9	3	10.9	20	3	0
1071	1	0	102	17	15	6	9	9	10.65	17	3	0	16	14	8	6	4	9.1	18	2	0
1072	1	0	119	20	19	10	9	3	18.8	18	6	2	19	21	12	9	6	10	15	4	0
1073	1	0	113	18	11	5	6	2	28.25	12	4	0	11	10	5	5	3	17.6	18	3	0
1074	0	0	107	20	12	6	6	6	14.75	19	0	0	21	19	10	9	4	11.7	19	0	0
1075	1	0	107	15	17	8	9	2	5.55	19	0	0	20	22	13	9	4	5.9	19	0	0
1076	1	0	99	22	20	11	9	7	15.35	14	1	1	19	18	11	7	4	15.95	19	1	1
1077	0	0	114	23	17	9	8	16	2.95	17	12	10	18	20	12	8	14	2.45	20	9	3
1078	0	0	107	22	17	10	7	25	1.65	12	3	1	21	19	10	9	18	3.5	17	7	4
1079	1	0	109	17	15	7	8	1	31.95	16	0	0	19	16	10	6	0	24.75	17	0	0
1080	0	0	114	19	18	10	8	2	8.75	17	1	2	21	18	10	8	3	12.55	18	1	1
1081	0	0	107	18	17	9	8	4	4.4	14	0	2	19	15	7	8	11	5.7	17	1	3
1082	0	0	102	21	20	11	9	18	4.35	17	6	4	23	23	11	12	9	8.55	19	7	1
1083	0	0	107	23	16	12	4	6	8.7	16	5	1	14	17	10	7	3	5.35	16	7	3
1084	1	0	102	22	13	7	6	6	9.85	17	8	2	21	14	7	7	4	6.25	19	1	1
1085	1	0	100	19	20	10	10	7	5.45	15	0	0	22	16	7	9	4	6	15	0	0
1086	0	0	100	22	11	4	7	8	9.95	15	2	0	23	16	8	8	5	6.05	15	1	0
1087	0	0	120	19	14	7	7	5	9	15	4	1	17	18	8	10	3	7.45	19	1	1
1088	1	0	104	16	18	10	8	3	10.9	19	0	0	19	18	10	8	4	8.5	17	0	0
1089	0	0	98	20	17	10	7	4	6.55	14	4	0	20	18	10	8	5	8.15	16	2	0
1090	0	0	101	16	17	9	8	10	9.35	19	3	1	20	16	8	8	4	8.1	13	2	0
1091	0	0	98	21	15	10	5	20	5.2	14	11	7	7	21	11	10	9	8.5	17	7	4
1092	0	0	98	18	17	12	5	13	2.35	15	4	0	22	24	13	11	15	3.15	12	3	1
1093	1	0	108	17	17	8	9	5	15.35	20	0	0	21	17	11	6	7	26.25	17	0	0
1094	0	0	119	20	17	8	9	3	22.55	17	2	1	17	16	7	9	4	9.3	18	0	0
1095	1	0	108	20	15	8	7	4	9.65	16	0	0	18	15	8	7	2	17.7	15	0	0
1096	0	0	109	21	15	6	9	9	18.8	19	4	0	18	19	10	9	4	21.15	17	0	0
1097	1	0	108	16	16	10	6	3	6.5	16	1	0	17	21	12	9	1	4.95	19	0	0
1098	0	0	109	15	18	9	9	15	4.2	20	0	0	19	18	9	9	7	6.7	19	1	1
1099	1	0	101	21	10	4	6	8	6.25	15	4	0	25	16	13	3	8	3.4	19	5	0
1100	1	0	113	20	23	13	10	10	4.25	15	8	2	21	17	8	9	5	3.4	18	7	0
1101	0	0	108	21	15	8	7	8	5.45	19	0	0	22	15	7	8	5	9.15	18	0	0
1102	1	0	109	19	15	8	7	16	6	7	11	9	16	27	15	12	11	8.8305	5	NA	NA
1103	1	1	118	22	16	10	6	5	5.6	5	0	0	NA	NA	NA	NA	7	5.1605	11	0	0
1104	0	0	102	20	14	11	3	5	8.55	NA	5	0	17	16	10	6	9	6.1	NA	0	0
1105	1	0	100	17	15	8	7	6	12.4	NA	11	7	14	17	10	7	4	14.5	NA	6	2
1106	0	1	104	23	20	10	10	19	3.9	NA	0	0	21	15	8	7	7	4.417	NA	1	0
1107	0	1	100	18	19	10	9	16	5.45	NA	2	0	22	21	12	9	9	6.86	NA	5	0
1108	1	0	104	12	16	10	6	14	4.15	NA	15	3	17	16	10	6	17	5.1365	NA	10	0
1109	1	1	110	21	13	5	8	10	9.15	7	0	0	19	16	8	8	3	8.7675	10	14	17
1110	1	0	112	21	17	8	9	1	8.2	19	7	3	23	18	9	9	3	4.6	19	0	0
1111	1	0	113	20	17	8	9	10	5	19	11	10	20	18	9	9	7	3.8	19	8	7
1112	1	0	119	19	16	7	9	0	11.75	19	2	0	19	16	7	9	0	11.85	19	1	0
1113	1	0	117	23	18	10	8	14	5.45	NA	7	0	15	19	9	10	10	10.4755	NA	NA	NA
